# Supplementary material for: Development and Application of a 3D-Printed Microfluidic Sulfide-Selective Sensor for Online Monitoring of a Hydrogenotrophic Sulfidogenic Bioreactor
Source: Nanomaterials (Basel). 2026 Feb 6;16(3):209. doi: 10.3390/nano16030209 (PMC12899027; doi:10.3390/nano16030209)
Supplement: Supplementary file 1 [file nanomaterials-16-00209-s001.zip]

Archive with 1 entries (1 files):
- nanomaterials-4096942-supplementary.pdf
